# Supplementary material for: Preventable Disease, the Case of Colorado: School District Demographics and Childhood Immunizations
Source: Vaccines (Basel). 2022 Sep 21;10(10):1579. doi: 10.3390/vaccines10101579 (PMC9607491; doi:10.3390/vaccines10101579)
Supplement: Supplementary file 1 [file vaccines-10-01579-s001.zip]

Archive with 1 entries (1 files):
- vaccines-1893195-supplementary.pdf
